# Supplementary material for: modelBuildR: an R package for model building and feature selection with erroneous classifications
Source: PeerJ. 2021 Feb 9;9:e10849. doi: 10.7717/peerj.10849 (PMC7879945; doi:10.7717/peerj.10849)
Supplement: Table S1 — M-values were used for model training, binary outcome (grp1 vs grp2, Fig. 7B), default parameters. [file peerj-09-10849-s009.csv]

Estimate	chr	pos	strand	Name	AddressA	AddressB	ProbeSeqA	ProbeSeqB	Type	NextBase	Color	Probe_rs	Probe_maf	CpG_rs	CpG_maf	SBE_rs	SBE_maf	Islands_Name	Relation_to_Island	Forward_Sequence	SourceSeq	Random_Loci	Methyl27_Loci	UCSC_RefGene_Name	UCSC_RefGene_Accession	UCSC_RefGene_Group	Phantom	DMR	Enhancer	HMM_Island	Regulatory_Feature_Name	Regulatory_Feature_Group	DHS
(Intercept)	-3562.50293661789	NA	NA	NA	NA	NA	NA	NA	NA	NA	NA	NA	NA	NA	NA	NA	NA	NA	NA	NA	NA	NA	NA	NA	NA	NA	NA	NA	NA	NA	NA	NA	NA	NA
cg03534635	-1604.06601357423	chr1	147851606	-	cg03534635	30678468		ACTCCACCAAAACAAAAATCRTAATAAAAATAACTCATAAATCCCCTCRC		II			NA	NA	NA	NA	NA	NA		OpenSea	CCCGCACGGGGGCTCCACCAGGGCAGGGATCGTGGTGAGGGTGGCTCATGGGTCCCCTCG[CG]GGGAGCAGGGTCTGGCACTCACCAGGGCGCACGACTAGGACTTGTTGAATTAATCCATCC	CTCCACCAGGGCAGGGATCGTGGTGAGGGTGGCTCATGGGTCCCCTCGCG									1:146317958-146318231
cg25292358	-904.504054585732	chr21	15352085	+	cg25292358	19706387	54722456	ACTCAAAACTACAAAAAATCCACAAAACAACTATCAAAAACAACACCACA	ACTCGAAACTACAAAAAATCCACAAAACAACTATCAAAAACGACGCCGCG	I	A	Red	rs200848501	0.011	NA	NA	NA	NA	chr21:15351908-15352658	Island	GTGCTGCTTGTCCAGGGCGTCCAGGTCTCCGCTCCTGCGCGCCAGACAGCGCTCCATCTC[CG]CGGCGTCGCCCTTGACAGCTGCCTTGTGGATCTTCTGCAGTTCCGAGTACCGGATTCGGT	CGCGGCGTCGCCCTTGACAGCTGCCTTGTGGATCTTCTGCAGTTCCGAGT			C21orf81	NR_027270	Body				21:14273780-14276110
cg02174006	-754.595422352723	chr10	86088279	-	cg02174006	16750315	26778427	TAAAACCAAATCAAACAATAAAAACAATCCCCATAACCCCATAAAACTCA	TAAAACCGAATCAAACGATAAAAACGATCCCCGTAACCCCGTAAAACTCG	I	C	Grn	NA	NA	NA	NA	NA	NA	chr10:86088395-86088791	N_Shore	CCAGAGGTGGGCTGAGGCCGGATCAGGCGGTGGGGGCGGTCCCCGTAGCCCCGTGAGGCT[CG]CGCCTGCGCACGGGCCCGCGGCGGGGCGGGACTGCGCGTGCGCGGTGCGCCGGCCCTGGA	TGAGGCCGGATCAGGCGGTGGGGGCGGTCCCCGTAGCCCCGTGAGGCTCG			FAM190B	NM_018999	TSS200	high-CpG:86078136-86078612			10:86078117-86078893	10:86087752-86089475	Promoter_Associated
cg03063166	960.651785414561	chr11	55640721	+	cg03063166	18772369	63601378	AACACCCTAAACCACATAATCAAAATAATCACCAACCTCTAACAACCCCA	AACGCCCTAAACCACATAATCAAAATAATCACCAACCTCTAACAACCCCG	I	C	Grn	NA	NA	NA	NA	NA	NA	chr11:55640068-55641085	Island	GCCTCTTCCCCACGCACAGGGAGCTCTGGGGGCACACGGTCTGGCACGCGAGGGCCACGG[CG]GGGCTGTTAGAGGCTGGTGATCATCCTGACCATGTGGTCCAGGGCGCCCCGGTCCTCCGG	CGGGGCTGTTAGAGGCTGGTGATCATCCTGACCATGTGGTCCAGGGCGCC									11:55396645-55397661
cg01338347	-672.963425175681	chr19	23433225	+	cg01338347	27774447		AATCAAAAACCCTAAACTAAAAACCRTCCAATCAAACACRCAACTAAAAC		II			NA	NA	NA	NA	NA	NA		OpenSea	CAAGCGCTCCAGCTGCAGCGAGAGACAAAGGCCCCGCCAAATCCCGGAAGCCGCCCTGTC[CG]CTCCAGTTGCGTGCCTGATTGGACGGTCCCCAGCTCAGGGTCCCTGATTGGAAAACGTCT	CGCTCCAGTTGCGTGCCTGATTGGACGGTCCCCAGCTCAGGGTCCCTGAT						low-CpG:23225024-23225077			19:23224613-23225077	19:23432620-23433581	Unclassified
cg04499029	408.527060728408	chr19	13210356	+	cg04499029	25808332		AATACTCCRCCTAACCATAAAATACATCRACTTCCTAATACRACTACTAC		II			NA	NA	NA	NA	NA	NA	chr19:13208343-13210525	Island	ACCGGCCGTTTGCGAGGCCCGGGAGGGGTGGGGCCTGCGGCCAGAGCTGCGGCTTGGTCG[CG]CAGCAGCCGCACCAGGAAGCCGATGTACTTCATGGCTAGGCGGAGCACCTCGTTCTTGCT	GTGCTCCGCCTAGCCATGAAGTACATCGGCTTCCTGGTGCGGCTGCTGCG			LYL1	NM_005583	Body				19:13070606-13071522	19:13210296-13210582	Promoter_Associated
cg09578113	1062.17444008114	chr7	47420152	-	cg09578113	44761343		ACCAATAAAAACATTCCTAAACAAATCCTAAACRACATTCCTTCTTACCC		II			NA	NA	NA	NA	NA	NA		OpenSea	CCAGCTTGCAAACCAATAAAGGCATTCCTGGACAAGTCCTGAGCGACATTCCTTCTTGCC[CG]GTTAAAGCATCCGTTCTGCTGATTATTCCACTCCATAACGCCCTCTCCTCCTGGCTAGTA	CGGGCAAGAAGGAATGTCGCTCAGGACTTGTCCAGGAATGCCTTTATTGG			TNS3	NM_022748	Body			TRUE				TRUE
cg24314549	-197.552364691748	chr17	1533570	-	cg24314549	48712439		RCTTAAAACTATCAACCTACTAAAAAACRACTCCAACTAATAACCTACCC		II			rs4790733	0.439416	NA	NA	NA	NA	chr17:1531110-1533229	S_Shore	CCCCAGACAACGCTTGGAGCTGTCAGCCTGCTGGGGGGCGGCTCCAGCTGGTAGCCTACC[CG]GTTCCTCACCCTGTGGAACCCTTCCCACTCCCAAGGTTTCAACTGCCATCTGAAAAATCT	CGGGTAGGCTACCAGCTGGAGCCGCCCCCCAGCAGGCTGACAGCTCCAAG			SLC43A2	NM_152346	TSS1500					17:1532789-1534142	Promoter_Associated
cg02255054	-446.102306166476	chr14	19888629	-	cg02255054	13623373		RAAAAAAACAACCACACRATCTATAACAACRACCAAACTTTAAAAACCCC		II			rs76852961	0.3	NA	NA	NA	NA	chr14:19888058-19890323	Island	GTGGCGGGGACGGAAGAAACAACCACACGATCTGTGACAGCGACCAAGCTTTAGAGGCCC[CG]CGTGCCTGCCAGGCGCCTGAGCCCACACCGTCCACGCTTCCCTGCCCCGGCGGGAACCAC	CGGGGCCTCTAAAGCTTGGTCGCTGTCACAGATCGTGTGGTTGTTTCTTC									14:18958059-18960321
cg17805199	372.609889244469	chr1	9310257	+	cg17805199	52686473		AAATCCACCAAACTCCAATAAAAAACAACATTTACTCCTACCTATTTCCC		II			NA	NA	NA	NA	NA	NA		OpenSea	CCAGGAGCCCTGTGCCCAGCACAGCAAGGCCTAGGCTGCCACTGCTGTCCCGGGTGAGGG[CG]GGAAACAGGCAGGAGTAAATGCTGCCTCCTACTGGAGCTTGGTGGACTTGGCAGGCGAGT	AGTCCACCAAGCTCCAGTAGGAGGCAGCATTTACTCCTGCCTGTTTCCCG			H6PD	NM_004285	Body			TRUE		1:9309805-9311343	Unclassified	TRUE
cg03352657	-532.717113082654	chr17	26684557	+	cg03352657	15686370	47629437	TCTAAACTCCAAAATAAAACCAAACAAACCAAAAAAACCAAAACACCACA	TCTAAACTCCGAAATAAAACCAAACGAACCAAAAAAACCGAAACGCCGCG	I	C	Grn	rs9908801	0.010965	NA	NA	NA	NA	chr17:26684165-26684875	Island	CTGCTGACACAGAGCCCGACCCGCGGCCGGGCGGTTCCGCCCCAGTCCCACACTGCCCCG[CG]CGGCGTCCCGGCCCTCTTGGCCCGCCTGGTCCCACCCCGGAGCTCAGAGCAACTTCCGGT	TCTGAGCTCCGGGGTGGGACCAGGCGGGCCAAGAGGGCCGGGACGCCGCG			POLDIP2;POLDIP2;TMEM199	NM_015584;NM_015584;NM_152464	1stExon;5'UTR;TSS200	high-CpG:23708601-23708736			17:23708388-23708931	17:26683983-26685077	Promoter_Associated
